# Supplementary material for: Spatial Differences and Influential Factors of Urban Carbon Emissions in China under the Target of Carbon Neutrality
Source: Int J Environ Res Public Health. 2022 May 25;19(11):6427. doi: 10.3390/ijerph19116427 (PMC9180286; doi:10.3390/ijerph19116427)
Supplement: Supplementary file 1 [file ijerph-19-06427-s001.zip]

Archive with 1 entries (1 files):
- ijerph-1702663-supplementary.pdf
